# Supplementary material for: Fitness Costs of Chlorantraniliprole Resistance Related to the SeNPF Overexpression in the Spodoptera exigua (Lepidoptera: Noctuidae)
Source: Int J Mol Sci. 2021 May 10;22(9):5027. doi: 10.3390/ijms22095027 (PMC8126017; doi:10.3390/ijms22095027)
Supplement: Supplementary file 1 [file ijms-22-05027-s001.zip]

Archive with 1 entries (1 files):
- ijms-1181601-supplementary.pdf
